# Supplementary material for: Outcomes of the rotating hinge knee in revision total knee arthroplasty with a median follow-up of 6.2 years
Source: BMC Musculoskelet Disord. 2021 Apr 7;22:336. doi: 10.1186/s12891-021-04205-9 (PMC8028074; doi:10.1186/s12891-021-04205-9)
Supplement: Supplementary file 1 — Additional file 1. Postoperative revision surgeries. [file 12891_2021_4205_MOESM1_ESM.xlsx]

## Sheet: Taul1
Appendix 1
Complications		Complication/failure		Time to failure		Treatment	Remarks
1		Post-operative stiffness		3 days		Manipulation under anaesthesia
2		Failure of tibial osteotomy		58 days		Conservative treatment	There was an extension lag of 10 degrees at the time of the 2 month follow-up visit. Partial failure of tibial osteotomy was seen in radiographs.
3		Insufficiency of extensor mechanism; Muscle atrophyA		1.5 years		Physiotherapy
4		Peroneal nerve palsyA		2.5 years		Physiotherapy
5		Prolonged fever		1.8 years		DAIR	DAIR was performed due to supsicion of PJI. However, all bacterial cultures obtained during revision surgery were negative.
6		Chronic anterior knee pain		1.2 years		Conservative	Because of very high risk for PJI, secondary patellar resurfacing was not performed.
7		Nonunion at the junction between the allograft and the host bone		2.5 years		Bone grafting
8		Critical limb ischaemia because of ASO-diseaseB		6.5 years		Above-knee amputation
9		Prosthetic joint infection		3.4 years		Treated by antibiotics & Above-knee amputation	Patient declined operative treatment and permanent peroral antibiotic treatment was prescribed. Chronic difficult situation led later to above-knee amputation.
10 & 11		Patellar fracture		0.3 & 6.9 years		One was treated by operative, the other with conservative treatment
12 & 13		Patellar tendon ruptureC		0.1 & 0.4 years		Both were treated conservatively	Patient ¨C¨ had an extension lag of 45 degrees in the RHK knee. On the other patient, patellar tendon was strengthened with LARS ligament in the index operation. The augment was found to be failed at the time of the first follow-up visit, and there was an extension lag of 40 degrees.
14–17		Superficial wound infection		5–30 days		Antibiotics	None of the patients developed PJI during the follow-up.
18–22		Periprosthetic femoral fracture		0.2–8.1 years		Two patients were treated operatively, three were treated conservatively	One was treated with osteosynthesis and the other with a re-revision to a total femur prosthesis due to very poor bone quality and periprosthetic hip fracture.
23–27		Permanent patellar dislocationB (no trauma)		0.2–1.2 years		One of the patients was treated operatively, four were treated conservatively	One patient was treated with MPFL reconstruction, in addition to release of the medial and lateral retinaculum.
28–31		Prosthetic joint infectionC		0.1–7.6 years		Treated by antibiotics	One was treated with a course of antibiotics. Two patients declined operative treatment and permanent peroral antibiotic treatment were prescribed. One PJI was complex; prosthetic joint infection was also noted in the ipsilateral hip replacement. Operative treatment couldn't be considered because of poor bone quality.
A The same patient
B The same patient
C One patient suffered first patellar tendon rupture, subsequent complication was PJI.
DAIR = Debridement and implant retention
PJI = prosthetic joint infection
MPFL = The medial patellofemoral ligament
LARS = Ligament Advanced Reinforcement System
